# Supplementary material for: A Mad7 System for Genetic Engineering of Filamentous Fungi
Source: J Fungi (Basel). 2022 Dec 22;9(1):16. doi: 10.3390/jof9010016 (PMC9865164; doi:10.3390/jof9010016)
Supplement: Supplementary file 1 [file jof-09-00016-s001.zip]

Archive with 1 entries (1 files):
- jof-2098407-supplementary.pdf
